# Supplementary material for: The ER tether VAPA is required for proper cell motility and anchors ER-PM contact sites to focal adhesions
Source: eLife. 2024 Mar 6;13:e85962. doi: 10.7554/eLife.85962 (PMC10917420; doi:10.7554/eLife.85962)
Supplement: Figure 1—source data 2. [file elife-85962-fig1-data2.zip]

Archive with 3 entries (3 files):
- Fig1_OriginalBlot_Tubulin.tif
- Fig1_OriginalBlot_VAPA.tif
- Figure 1_OriginalBlots.pdf
