# Supplementary material for: The ER tether VAPA is required for proper cell motility and anchors ER-PM contact sites to focal adhesions
Source: eLife. 2024 Mar 6;13:e85962. doi: 10.7554/eLife.85962 (PMC10917420; doi:10.7554/eLife.85962)
Supplement: Figure 3—source data 1. [file elife-85962-fig3-data1.zip]

Archive with 1 entries (1 files):
- Figure3.xlsx
