# Supplementary material for: The ER tether VAPA is required for proper cell motility and anchors ER-PM contact sites to focal adhesions
Source: eLife. 2024 Mar 6;13:e85962. doi: 10.7554/eLife.85962 (PMC10917420; doi:10.7554/eLife.85962)
Supplement: Figure 4—source data 1. [file elife-85962-fig4-data1.zip › Figure4.xlsx]

## Sheet: Fig4F
GFP-MAPPER foci life time (min)	Control	VAPA KO
	2.5	1
	11	2
	5	3
	21	3
	13	2
	2	8
	12.5	1.5
	10.5	3.5
	12	3.5
	7	4
	27.5	1
	27	4
	21	6
	5	1
	8	3.5
	12	4
	2.5	6.67
	12	6
	9	1
	11	11.67
	9.5	17.33
	11.5	3.67
	14	1.33
	4.5	8
	2	0.67
	8	17
	17	0.5
	5.5	4
	4	4.33
	2	3.33
	5.5	6
	21.5	5.67
	18.5	2.67
	16	12.33
	25.83	5.33
	17.83	3
	3.5	9.67
	13.33	24
	9.5	1.33
	3.17	5.67
	8.17	1.67
	10.33	2.67
	15	4.67
	10	7.33
	18.83	7.33
	5	8.67
	1.33	1.33
	40.67	0.33
	15	2
	12	1.17
	6.33	1.83
	19.33	2
	13	3
	4.33	2
	0.67	8.67
	60.33	4
	63.33	6.67
	68	22.17
	62	15
	15	7.67
	14	15.33
	3.33	7.33
	7	11.67
	24	10
	10.33	20.67
	7.67	12.33
	20.17	4
	10.67	3.33
	29	3
	14.67	4
	9	10.33
	14.67	14
	30.67	11.67
	15.33	6
	37.67	6.67
	19.33	13.33
	32.33
	24.67
	8
	32.33
	4
	65
	26
	6.33
	35.33
	45.33
	36.33
	27.33
	30
	14.67
	47.33

## Sheet: Fig4G
GFP-MAPPER foci speed (µm/min)	Control	VAPA KO
	0.45931	0.50069
	0.401379	0.641739
	0.338823	0.6
	0.44069	0.74069
	0.38069	0.645517
	0.49	0.547826
	0.368	0.651428
	0.448966	1.04069
	0.343448	1.585
	0.353684	0.935173
	0.331035	1.14
	0.165517	0.988889
	0.275556	0.7
	0.322759	0.96
	0.211035	0.765517
	0.190345	1.25
	0.198621	1.515
	0.205714	1.03035
	0.368571	0.711724
	0.211035	0.69931
	0.223448	1.03714
	0.165517	0.943448
	0.144828	0.595714
	0.401379	1.65375
	0.401379	1.04455
	0.277241	0.691304
	0.331035	1.10357
	0.264828	0.777931
	0.256552	1.436
	0.277241	0.826
	0.402	0.942
	0.190345	1
	0.0331034	0.96
	0.211035	0.948
	0.585517	1.062
	0.397241	1.41517
	0.297931	1.148
	0.302069	0.415862
	0.297931	0.335172
	0.177931	0.467586
	0.177931	0.653793
	0.401379	0.488276
	0.132414	0.572143
	1.11474	0.788182
	0.231724	0.335172
	0.310345	0.484286
	0.397241	0.382759
	0.198621	1.78286
	0.702	1.93714
	0.945517	1.44
	0.50069	2.088
		0.97
		1.65158
		1.27826
		2.20714
		1.562
		1.15333
